# Supplementary material for: Serum urate and pancreatitis: A bidirectional Mendelian randomization study
Source: Medicine (Baltimore). 2025 Nov 28;104(48):e46135. doi: 10.1097/MD.0000000000046135 (PMC12662395; doi:10.1097/MD.0000000000046135)
Supplement: Supplementary file 2 [file medi-104-e46135-s002.xlsx]

## Sheet: dat
Supplementary Table 2 Instrumental variables for urate
SNP	effect_allele.exposure	other_allele.exposure	effect_allele.outcome	other_allele.outcome	beta.exposure	beta.outcome	eaf.exposure	eaf.outcome	remove	palindromic	ambiguous	id.outcome	pos.outcome	pval.outcome	se.outcome	outcome	mr_keep.outcome	pval_origin.outcome	data_source.outcome	chr.exposure	se.exposure	samplesize.exposure	pval.exposure	pos.exposure	id.exposure	exposure	mr_keep.exposure	pval_origin.exposure	data_source.exposure	action	SNP_index	mr_keep	samplesize.outcome	PVE	FSTAT	EAF2	MAF
rs10761587	C	T	C	T	-0.062	0.106079	0.856136	0.856136	FALSE	FALSE	FALSE	g7thyZ	50889433	0.0600537	0.0564127	outcome	TRUE	reported	textfile	10	0.0091	107891	9.58297e-11	52649193	ieu-a-1055	Urate || id:ieu-a-1055	TRUE	reported	igd	2	1	TRUE	NA	0.00043006	46.4187	0.143864	0.143864
rs11264341	T	C	T	C	-0.048	-0.0740165	0.479006	0.479006	FALSE	FALSE	FALSE	g7thyZ	155179017	0.0631379	0.0398319	outcome	TRUE	reported	textfile	1	0.0059	105030	1.03896e-14	155151493	ieu-a-1055	Urate || id:ieu-a-1055	TRUE	reported	igd	2	1	TRUE	NA	0.000629784	66.1866	0.520994	0.479006
rs1165151	G	T	T	A	0.092	2.86977	0.000410985	0.000410985	TRUE	FALSE	FALSE	g7thyZ	25821388	0.0107533	1.12513	outcome	TRUE	reported	textfile	6	0.0054	109945	4.51856e-60	25821616	ieu-a-1055	Urate || id:ieu-a-1055	TRUE	reported	igd	2	1	FALSE	NA	0.0026331	290.255	0.999589	0.000410985
rs1171614	C	T	C	T	0.074	-0.0370027	0.840957	0.840957	FALSE	FALSE	FALSE	g7thyZ	59709780	0.497283	0.0545143	outcome	TRUE	reported	textfile	10	0.0071	103697	6.47739e-23	61469538	ieu-a-1055	Urate || id:ieu-a-1055	TRUE	reported	igd	2	1	TRUE	NA	0.00104647	108.627	0.159043	0.159043
rs1178977	G	A	G	A	-0.05	-0.00685924	0.176379	0.176379	FALSE	FALSE	FALSE	g7thyZ	73442719	0.895901	0.0524239	outcome	TRUE	reported	textfile	7	0.0069	109469	6.6819e-12	72857049	ieu-a-1055	Urate || id:ieu-a-1055	TRUE	reported	igd	2	1	TRUE	NA	0.000479449	52.509	0.823621	0.176379
rs1394125	A	G	A	G	0.043	0.0296169	0.261589	0.261589	FALSE	FALSE	FALSE	g7thyZ	75866642	0.514536	0.0454393	outcome	TRUE	reported	textfile	15	0.0063	105463	9.77913e-11	76158983	ieu-a-1055	Urate || id:ieu-a-1055	TRUE	reported	igd	2	1	TRUE	NA	0.000441534	46.5852	0.738411	0.261589
rs1471633	C	A	C	A	-0.061	-0.0250089	0.526968	0.526968	FALSE	FALSE	FALSE	g7thyZ	145711327	0.531658	0.0399837	outcome	TRUE	reported	textfile	1	0.0054	108616	1.39959e-26	145723739	ieu-a-1055	Urate || id:ieu-a-1055	TRUE	reported	igd	2	1	TRUE	NA	0.00117346	127.604	0.473032	0.473032
rs17050272	A	G	A	G	0.037	0.00617853	0.535799	0.535799	FALSE	FALSE	FALSE	g7thyZ	120548864	0.876578	0.0397824	outcome	TRUE	reported	textfile	2	0.0061	103514	9.36009e-09	121306440	ieu-a-1055	Urate || id:ieu-a-1055	TRUE	reported	igd	2	1	TRUE	NA	0.000355296	36.7905	0.464201	0.464201
rs1825043	A	G	A	G	0.1	0.0848758	0.923153	0.923153	FALSE	FALSE	FALSE	g7thyZ	9572116	0.257285	0.0749235	outcome	TRUE	reported	textfile	4	0.013	109896	6.66807e-14	9573740	ieu-a-1055	Urate || id:ieu-a-1055	TRUE	reported	igd	2	1	TRUE	NA	0.000538143	59.1705	0.076847	0.076847
rs2078267	T	C	T	C	-0.078	0.0019122	0.426527	0.426527	FALSE	FALSE	FALSE	g7thyZ	64566642	0.962061	0.0402002	outcome	TRUE	reported	textfile	11	0.0059	97904	8.7277e-36	64334114	ieu-a-1055	Urate || id:ieu-a-1055	TRUE	reported	igd	2	1	TRUE	NA	0.00178201	174.774	0.573473	0.426527
rs2231142	T	G	T	G	0.22	0.0202219	0.0753291	0.0753291	FALSE	FALSE	FALSE	g7thyZ	88131171	0.787883	0.0751574	outcome	TRUE	reported	textfile	4	0.0091	110093	4.43609e-116	89052323	ieu-a-1055	Urate || id:ieu-a-1055	TRUE	reported	igd	2	1	TRUE	NA	0.00528084	584.46	0.924671	0.0753291
rs2307394	C	T	C	T	0.035	-0.109233	0.336314	0.336314	FALSE	FALSE	FALSE	g7thyZ	147958859	0.00928988	0.0419933	outcome	TRUE	reported	textfile	2	0.0057	109642	7.26457e-09	148716428	ieu-a-1055	Urate || id:ieu-a-1055	TRUE	reported	igd	2	1	TRUE	NA	0.000343764	37.7032	0.663686	0.336314
rs2941484	T	C	T	C	0.049	0.0325355	0.48393	0.48393	FALSE	FALSE	FALSE	g7thyZ	75566533	0.412002	0.0396593	outcome	TRUE	reported	textfile	8	0.0055	109903	3.90751e-17	76478768	ieu-a-1055	Urate || id:ieu-a-1055	TRUE	reported	igd	2	1	TRUE	NA	0.000721678	79.3705	0.51607	0.48393
rs3741414	T	C	T	C	-0.071	-0.0728418	0.234002	0.234002	FALSE	FALSE	FALSE	g7thyZ	57450266	0.120544	0.0469191	outcome	TRUE	reported	textfile	12	0.007	102628	9.7949e-22	57844049	ieu-a-1055	Urate || id:ieu-a-1055	TRUE	reported	igd	2	1	TRUE	NA	0.00100143	102.876	0.765998	0.234002
rs642803	T	C	T	C	-0.043	0.0425512	0.396215	0.396215	FALSE	FALSE	FALSE	g7thyZ	65793149	0.295539	0.0406781	outcome	TRUE	reported	textfile	11	0.0054	109895	4.5144e-14	65560620	ieu-a-1055	Urate || id:ieu-a-1055	TRUE	reported	igd	2	1	TRUE	NA	0.000576661	63.4076	0.603785	0.396215
rs653178	T	C	T	C	-0.036	-0.0220189	0.585729	0.585729	FALSE	FALSE	FALSE	g7thyZ	111569952	0.584347	0.0402505	outcome	TRUE	reported	textfile	12	0.0054	110119	2.44748e-10	112007756	ieu-a-1055	Urate || id:ieu-a-1055	TRUE	reported	igd	2	1	TRUE	NA	0.000403441	44.4436	0.414271	0.414271
rs6598541	G	A	G	A	-0.044	-0.0227649	0.648775	0.648775	FALSE	FALSE	FALSE	g7thyZ	98727906	0.583699	0.0415426	outcome	TRUE	reported	textfile	15	0.0057	109224	5.19996e-13	99271135	ieu-a-1055	Urate || id:ieu-a-1055	TRUE	reported	igd	2	1	TRUE	NA	0.000545256	59.5865	0.351225	0.351225
rs675209	C	T	C	T	-0.063	0.0268658	0.675984	0.675984	FALSE	FALSE	FALSE	g7thyZ	7101851	0.524995	0.0422642	outcome	TRUE	reported	textfile	6	0.0062	109893	1.37594e-21	7102084	ieu-a-1055	Urate || id:ieu-a-1055	TRUE	reported	igd	2	1	TRUE	NA	0.000938685	103.25	0.324016	0.324016
rs6770152	T	G	T	G	-0.048	-0.107316	0.618457	0.618457	FALSE	FALSE	FALSE	g7thyZ	53066198	0.00740986	0.0400755	outcome	TRUE	reported	textfile	3	0.0056	109889	2.66318e-16	53100214	ieu-a-1055	Urate || id:ieu-a-1055	TRUE	reported	igd	2	1	TRUE	NA	0.000668131	73.4681	0.381543	0.381543
rs7193778	T	C	T	C	-0.047	0.0282789	0.858512	0.858512	FALSE	FALSE	FALSE	g7thyZ	69529987	0.621547	0.0572843	outcome	TRUE	reported	textfile	16	0.0079	109915	2.35923e-08	69563890	ieu-a-1055	Urate || id:ieu-a-1055	TRUE	reported	igd	2	1	TRUE	NA	0.000321918	35.3943	0.141488	0.141488
rs7224610	A	C	A	C	-0.038	-0.0860539	0.576703	0.576703	FALSE	FALSE	FALSE	g7thyZ	55287427	0.0328609	0.0403293	outcome	TRUE	reported	textfile	17	0.0055	110044	4.73915e-11	53364788	ieu-a-1055	Urate || id:ieu-a-1055	TRUE	reported	igd	2	1	TRUE	NA	0.000433598	47.7347	0.423297	0.423297
rs729761	G	T	G	T	0.046	-0.0515342	0.696543	0.696543	FALSE	FALSE	FALSE	g7thyZ	43836834	0.234588	0.0433562	outcome	TRUE	reported	textfile	6	0.0063	108706	3.05351e-12	43804571	ieu-a-1055	Urate || id:ieu-a-1055	TRUE	reported	igd	2	1	TRUE	NA	0.000490194	53.3122	0.303457	0.303457
rs7654258	T	C	T	C	-0.099	0.054295	0.91201	0.91201	FALSE	FALSE	FALSE	g7thyZ	10402888	0.437553	0.0699379	outcome	TRUE	reported	textfile	4	0.01	105384	1.09295e-19	10404512	ieu-a-1055	Urate || id:ieu-a-1055	TRUE	reported	igd	2	1	TRUE	NA	0.000929163	98.0081	0.08799	0.08799

## Sheet: Sheet1
Supplementary Table 3-1 Instrumental variables for acute pancreatitis
SNP	effect_allele.exposure	other_allele.exposure	effect_allele.outcome	other_allele.outcome	beta.exposure	beta.outcome	eaf.exposure	eaf.outcome	remove	palindromic	ambiguous	id.outcome	chr	pos	se.outcome	samplesize.outcome	pval.outcome	outcome	originalname.outcome	outcome.deprecated	mr_keep.outcome	data_source.outcome	proxy.outcome	target_snp.outcome	proxy_snp.outcome	target_a1.outcome	target_a2.outcome	proxy_a1.outcome	proxy_a2.outcome	X	pval.exposure	se.exposure	exposure	mr_keep.exposure	pval_origin.exposure	id.exposure	action	SNP_index	mr_keep	samplesize.exposure	PVE	FSTAT	EAF2	MAF
rs11771992	C	T	C	T	-0.365772	0.0074	0.0118977	NA	FALSE	FALSE	FALSE	ieu-a-1055	7	81293147	0.018	109844	0.692677	Urate || id:ieu-a-1055	Urate	Urate || ||	TRUE	igd	NA	NA	NA	NA	NA	NA	NA	362	6.72032e-06	0.08124	exposure	TRUE	reported	cP2sgt	2	1	TRUE	445864	4.54631e-05	20.2712	0.988102	0.0118977
rs12532408	A	G	A	G	0.215633	-0.027	0.0594809	NA	FALSE	FALSE	FALSE	ieu-a-1055	7	142613974	0.022	92917	0.249672	Urate || id:ieu-a-1055	Urate	Urate || ||	TRUE	igd	NA	NA	NA	NA	NA	NA	NA	632	5.49288e-12	0.0312863	exposure	TRUE	reported	cP2sgt	2	1	TRUE	445864	0.00010653	47.5029	0.940519	0.0594809
rs1377729	A	G	A	G	-0.114308	-0.0049	0.901023	NA	FALSE	FALSE	FALSE	ieu-a-1055	15	36793836	0.011	110216	0.668129	Urate || id:ieu-a-1055	Urate	Urate || ||	TRUE	igd	NA	NA	NA	NA	NA	NA	NA	751	6.32718e-06	0.0253166	exposure	TRUE	reported	cP2sgt	2	1	TRUE	445864	4.57215e-05	20.3864	0.098977	0.098977
rs17164714	C	T	C	T	-0.0828847	-0.012	0.240431	NA	FALSE	FALSE	FALSE	ieu-a-1055	5	120846490	0.0071	110141	0.117753	Urate || id:ieu-a-1055	Urate	Urate || ||	TRUE	igd	NA	NA	NA	NA	NA	NA	NA	173	7.26758e-06	0.0184775	exposure	TRUE	reported	cP2sgt	2	1	TRUE	445864	4.51274e-05	20.1215	0.759569	0.240431
rs17376647	T	C	T	C	-0.158201	0.0018	0.0658858	NA	FALSE	FALSE	FALSE	ieu-a-1055	8	69064760	0.012	99536	0.888272	Urate || id:ieu-a-1055	Urate	Urate || ||	TRUE	igd	NA	NA	NA	NA	NA	NA	NA	688	1.60055e-06	0.0329705	exposure	TRUE	reported	cP2sgt	2	1	TRUE	445864	5.16348e-05	23.0232	0.934114	0.0658858
rs2442674	T	C	T	C	0.0763155	-0.0084	0.698625	NA	FALSE	FALSE	FALSE	ieu-a-1055	11	107623624	0.006	109080	0.185297	Urate || id:ieu-a-1055	Urate	Urate || ||	TRUE	igd	NA	NA	NA	NA	NA	NA	NA	700	9.24741e-06	0.0172112	exposure	TRUE	reported	cP2sgt	2	1	TRUE	445864	4.40942e-05	19.6608	0.301375	0.301375
rs432658	C	T	C	T	-0.31317	0.018	0.989452	NA	FALSE	FALSE	FALSE	ieu-a-1055	20	55980715	0.023	97809	0.442758	Urate || id:ieu-a-1055	Urate	Urate || ||	TRUE	igd	NA	NA	NA	NA	NA	NA	NA	829	6.75414e-06	0.0695733	exposure	TRUE	reported	cP2sgt	2	1	TRUE	445864	4.54415e-05	20.2616	0.010548	0.010548
rs4888362	C	T	C	T	0.179738	-0.0053	0.892547	NA	FALSE	FALSE	FALSE	ieu-a-1055	16	75268245	0.0071	109536	0.479281	Urate || id:ieu-a-1055	Urate	Urate || ||	TRUE	igd	NA	NA	NA	NA	NA	NA	NA	798	9.38426e-12	0.0263714	exposure	TRUE	reported	cP2sgt	2	1	TRUE	445864	0.000104176	46.4528	0.107453	0.107453
rs6889575	A	G	A	G	0.0806374	-0.0051	0.472286	NA	FALSE	FALSE	FALSE	ieu-a-1055	5	76482340	0.0056	109389	0.396071	Urate || id:ieu-a-1055	Urate	Urate || ||	TRUE	igd	NA	NA	NA	NA	NA	NA	NA	153	2.33851e-07	0.0155966	exposure	TRUE	reported	cP2sgt	2	1	TRUE	445864	5.99494e-05	26.7308	0.527714	0.472286
rs7324932	A	G	A	G	-0.089722	-0.0015	0.295891	NA	FALSE	FALSE	FALSE	ieu-a-1055	13	42551716	0.0059	109793	0.810937	Urate || id:ieu-a-1055	Urate	Urate || ||	TRUE	igd	NA	NA	NA	NA	NA	NA	NA	710	2.33868e-07	0.0173537	exposure	TRUE	reported	cP2sgt	2	1	TRUE	445864	5.99495e-05	26.7308	0.704109	0.295891
rs74244447	G	T	G	T	0.111595	-0.0041	0.105423	NA	FALSE	FALSE	FALSE	ieu-a-1055	14	51566923	0.0069	109734	0.579199	Urate || id:ieu-a-1055	Urate	Urate || ||	TRUE	igd	TRUE	rs74244447	rs9323204	G	T	A	G	727	6.41771e-06	0.0247322	exposure	TRUE	reported	cP2sgt	2	1	TRUE	445864	4.56606e-05	20.3593	0.894577	0.105423
rs965631	T	G	T	G	-0.17833	0.0098	0.0436872	NA	FALSE	FALSE	FALSE	ieu-a-1055	11	15980960	0.015	109814	0.541668	Urate || id:ieu-a-1055	Urate	Urate || ||	TRUE	igd	TRUE	rs965631	rs7948172	T	G	C	A	696	9.20831e-06	0.0402099	exposure	TRUE	reported	cP2sgt	2	1	TRUE	445864	4.41125e-05	19.6689	0.956313	0.0436872
rs9906814	A	G	A	G	0.138384	-0.03	0.063909	NA	FALSE	FALSE	FALSE	ieu-a-1055	17	35994809	0.022	101050	0.20836	Urate || id:ieu-a-1055	Urate	Urate || ||	TRUE	igd	NA	NA	NA	NA	NA	NA	NA	817	6.34658e-06	0.0306532	exposure	TRUE	reported	cP2sgt	2	1	TRUE	445864	4.57086e-05	20.3807	0.936091	0.063909
Supplementary Table 3-2 Instrumental variables for alcohol-induced acute pancreatitis
SNP	effect_allele.exposure	other_allele.exposure	effect_allele.outcome	other_allele.outcome	beta.exposure	beta.outcome	eaf.exposure	eaf.outcome	remove	palindromic	ambiguous	id.outcome	chr	pos	se.outcome	samplesize.outcome	pval.outcome	outcome	originalname.outcome	outcome.deprecated	mr_keep.outcome	data_source.outcome	proxy.outcome	target_snp.outcome	proxy_snp.outcome	target_a1.outcome	target_a2.outcome	proxy_a1.outcome	proxy_a2.outcome	X	pval.exposure	se.exposure	exposure	mr_keep.exposure	pval_origin.exposure	id.exposure	action	SNP_index	mr_keep	samplesize.exposure	PVE	FSTAT	EAF2	MAF
rs12532408	A	G	A	G	0.386355	-0.027	0.0592664	0.0592664	FALSE	FALSE	FALSE	ieu-a-1055	7	142613974	0.022	92917	0.249672	Urate || id:ieu-a-1055	Urate	Urate || ||	TRUE	igd	NA	NA	NA	NA	NA	NA	NA	289	1.81886e-07	0.0740574	exposure	TRUE	reported	I1c4Ef	2	1	TRUE	110347	0.000246586	27.2162	0.940734	0.0592664
rs1326172	T	C	T	C	-0.189031	-0.0073	0.644351	0.644351	FALSE	FALSE	FALSE	ieu-a-1055	6	76741709	0.0055	109885	0.213028	Urate || id:ieu-a-1055	Urate	Urate || ||	TRUE	igd	NA	NA	NA	NA	NA	NA	NA	125	2.64783e-06	0.0402502	exposure	TRUE	reported	I1c4Ef	2	1	TRUE	110347	0.00019984	22.0558	0.355649	0.355649
rs148993457	T	C	T	C	0.757599	-0.029	0.0081723	0.0081723	FALSE	FALSE	FALSE	ieu-a-1055	9	110596572	0.032	88255	0.389949	Urate || id:ieu-a-1055	Urate	Urate || ||	TRUE	igd	TRUE	rs148993457	rs7857950	T	C	G	A	309	6.83345e-06	0.1684	exposure	TRUE	reported	I1c4Ef	2	1	TRUE	110347	0.000183381	20.2389	0.991828	0.0081723
rs2163687	T	C	T	C	-0.181169	0.0099	0.472832	0.472832	FALSE	FALSE	FALSE	ieu-a-1055	7	3716821	0.0056	109525	0.0950342	Urate || id:ieu-a-1055	Urate	Urate || ||	TRUE	igd	NA	NA	NA	NA	NA	NA	NA	129	4.53733e-06	0.0395125	exposure	TRUE	reported	I1c4Ef	2	1	TRUE	110347	0.000190483	21.0228	0.527168	0.472832
rs375857742	T	C	T	C	-0.270655	0.0066	0.157874	0.157874	FALSE	FALSE	FALSE	ieu-a-1055	18	46667299	0.0073	110230	0.397353	Urate || id:ieu-a-1055	Urate	Urate || ||	TRUE	igd	TRUE	rs375857742	rs10775489	T	C	A	G	342	2.40785e-06	0.0573934	exposure	TRUE	reported	I1c4Ef	2	1	TRUE	110347	0.000201493	22.2382	0.842126	0.157874
rs6000464	T	C	T	C	-0.42747	-0.003	0.0574782	0.0574782	FALSE	FALSE	FALSE	ieu-a-1055	22	37276430	0.01	103810	0.778845	Urate || id:ieu-a-1055	Urate	Urate || ||	TRUE	igd	NA	NA	NA	NA	NA	NA	NA	353	7.36801e-06	0.0953583	exposure	TRUE	reported	I1c4Ef	2	1	TRUE	110347	0.000182077	20.0949	0.942522	0.0574782
rs7412149	G	A	G	A	-0.177977	0.01	0.533926	0.533926	FALSE	FALSE	FALSE	ieu-a-1055	1	9579964	0.0077	89748	0.218205	Urate || id:ieu-a-1055	Urate	Urate || ||	TRUE	igd	NA	NA	NA	NA	NA	NA	NA	1	5.95306e-06	0.0393055	exposure	TRUE	reported	I1c4Ef	2	1	TRUE	110347	0.000185772	20.5028	0.466074	0.466074
rs9370336	T	C	T	C	0.17734	0.0011	0.503315	0.503315	FALSE	FALSE	FALSE	ieu-a-1055	6	54755871	0.0054	109838	0.852374	Urate || id:ieu-a-1055	Urate	Urate || ||	TRUE	igd	TRUE	rs9370336	rs7741915	T	C	A	G	122	6.5286e-06	0.0393345	exposure	TRUE	reported	I1c4Ef	2	1	TRUE	110347	0.000184173	20.3263	0.496685	0.496685
Supplementary Table 3-3 Instrumental variables for chronic pancreatitis
SNP	effect_allele.exposure	other_allele.exposure	effect_allele.outcome	other_allele.outcome	beta.exposure	beta.outcome	eaf.exposure	eaf.outcome	remove	palindromic	ambiguous	id.outcome	chr	pos	se.outcome	samplesize.outcome	pval.outcome	outcome	originalname.outcome	outcome.deprecated	mr_keep.outcome	data_source.outcome	proxy.outcome	target_snp.outcome	proxy_snp.outcome	target_a1.outcome	target_a2.outcome	proxy_a1.outcome	proxy_a2.outcome	X	pval.exposure	se.exposure	exposure	mr_keep.exposure	pval_origin.exposure	id.exposure	action	SNP_index	mr_keep	samplesize.exposure	PVE	FSTAT	EAF2	MAF
rs10253923	C	T	C	T	-0.106611	-0.0018	0.49646	NA	FALSE	FALSE	FALSE	ieu-a-1055	7	53340973	0.0054	109495	0.756507	Urate || id:ieu-a-1055	Urate	Urate || ||	TRUE	igd	TRUE	rs10253923	rs4355725	T	C	G	A	915	2.02367e-07	0.0205135	exposure	TRUE	reported	2rwtVZ	2	1	TRUE	442238	6.1072e-05	27.0099	0.50354	0.49646
rs12489089	T	C	T	C	0.161551	-0.0012	0.0892088	NA	FALSE	FALSE	FALSE	ieu-a-1055	3	82734786	0.0099	109640	0.906163	Urate || id:ieu-a-1055	Urate	Urate || ||	TRUE	igd	TRUE	rs12489089	rs4856414	T	C	A	G	123	2.71932e-06	0.0344389	exposure	TRUE	reported	2rwtVZ	2	1	TRUE	442238	4.97557e-05	22.0049	0.910791	0.0892088
rs12532408	A	G	A	G	0.233193	-0.027	0.0593957	NA	FALSE	FALSE	FALSE	ieu-a-1055	7	142613974	0.022	92917	0.249672	Urate || id:ieu-a-1055	Urate	Urate || ||	TRUE	igd	NA	NA	NA	NA	NA	NA	NA	1037	1.14406e-08	0.0408546	exposure	TRUE	reported	2rwtVZ	2	1	TRUE	442238	7.3665e-05	32.5797	0.940604	0.0593957
rs2408527	C	T	C	T	0.287739	0.0009	0.0244079	NA	FALSE	FALSE	FALSE	ieu-a-1055	13	52395137	0.015	109624	0.956969	Urate || id:ieu-a-1055	Urate	Urate || ||	TRUE	igd	NA	NA	NA	NA	NA	NA	NA	1082	3.06281e-06	0.0616598	exposure	TRUE	reported	2rwtVZ	2	1	TRUE	442238	4.92397e-05	21.7767	0.975592	0.0244079
rs251429	A	G	A	G	0.1002	-0.008	0.67665	NA	FALSE	FALSE	FALSE	ieu-a-1055	5	76553109	0.0056	110088	0.172248	Urate || id:ieu-a-1055	Urate	Urate || ||	TRUE	igd	NA	NA	NA	NA	NA	NA	NA	166	6.05438e-06	0.0221462	exposure	TRUE	reported	2rwtVZ	2	1	TRUE	442238	4.62872e-05	20.4708	0.32335	0.32335
rs285619	A	G	A	G	0.104886	-0.0036	0.704683	NA	FALSE	FALSE	FALSE	ieu-a-1055	6	91054195	0.0061	105524	0.576599	Urate || id:ieu-a-1055	Urate	Urate || ||	TRUE	igd	NA	NA	NA	NA	NA	NA	NA	878	4.46272e-06	0.022858	exposure	TRUE	reported	2rwtVZ	2	1	TRUE	442238	4.76082e-05	21.0551	0.295317	0.295317
rs3893730	T	C	T	C	-0.109346	-0.013	0.759069	NA	FALSE	FALSE	FALSE	ieu-a-1055	19	417281	0.0071	90821	0.0854417	Urate || id:ieu-a-1055	Urate	Urate || ||	TRUE	igd	NA	NA	NA	NA	NA	NA	NA	1114	3.45287e-06	0.0235566	exposure	TRUE	reported	2rwtVZ	2	1	TRUE	442238	4.87196e-05	21.5466	0.240931	0.240931
rs4236384	T	C	T	C	-0.145695	0.0095	0.873973	NA	FALSE	FALSE	FALSE	ieu-a-1055	7	5355848	0.01	104304	0.367278	Urate || id:ieu-a-1055	Urate	Urate || ||	TRUE	igd	NA	NA	NA	NA	NA	NA	NA	884	1.09011e-06	0.0298885	exposure	TRUE	reported	2rwtVZ	2	1	TRUE	442238	5.37281e-05	23.7618	0.126027	0.126027
rs56262401	A	G	A	G	-0.125812	0.0044	0.177179	NA	FALSE	FALSE	FALSE	ieu-a-1055	1	245578541	0.008	105401	0.603248	Urate || id:ieu-a-1055	Urate	Urate || ||	TRUE	igd	TRUE	rs56262401	rs6677432	A	G	G	A	89	5.02551e-06	0.0275679	exposure	TRUE	reported	2rwtVZ	2	1	TRUE	442238	4.70934e-05	20.8274	0.822821	0.177179
rs56303133	A	C	A	C	0.104698	0.0013	0.351334	NA	FALSE	FALSE	FALSE	ieu-a-1055	3	149218470	0.0057	104325	0.823744	Urate || id:ieu-a-1055	Urate	Urate || ||	TRUE	igd	TRUE	rs56303133	rs6798061	A	C	T	G	132	8.38359e-07	0.0212532	exposure	TRUE	reported	2rwtVZ	2	1	TRUE	442238	5.48717e-05	24.2676	0.648666	0.351334
rs6453912	T	C	T	C	0.110477	-0.0025	0.493041	NA	FALSE	FALSE	FALSE	ieu-a-1055	6	77259118	0.0059	105115	0.689623	Urate || id:ieu-a-1055	Urate	Urate || ||	TRUE	igd	NA	NA	NA	NA	NA	NA	NA	874	1.04756e-07	0.0207731	exposure	TRUE	reported	2rwtVZ	2	1	TRUE	442238	6.39525e-05	28.2839	0.506959	0.493041
rs7043518	G	A	G	A	0.0937351	0.0019	0.424832	NA	FALSE	FALSE	FALSE	ieu-a-1055	9	84164493	0.0056	109036	0.747754	Urate || id:ieu-a-1055	Urate	Urate || ||	TRUE	igd	NA	NA	NA	NA	NA	NA	NA	1060	6.00759e-06	0.0207098	exposure	TRUE	reported	2rwtVZ	2	1	TRUE	442238	4.63208e-05	20.4857	0.575168	0.424832
rs7356490	G	A	G	A	-0.0995749	-0.0013	0.502332	NA	FALSE	FALSE	FALSE	ieu-a-1055	4	39488473	0.0057	102461	0.825546	Urate || id:ieu-a-1055	Urate	Urate || ||	TRUE	igd	TRUE	rs7356490	rs13111541	G	A	T	C	147	1.22278e-06	0.0205228	exposure	TRUE	reported	2rwtVZ	2	1	TRUE	442238	5.32289e-05	23.541	0.497668	0.497668
rs940390	G	A	G	A	0.117068	-0.0031	0.191941	NA	FALSE	FALSE	FALSE	ieu-a-1055	10	95322044	0.0076	110179	0.697545	Urate || id:ieu-a-1055	Urate	Urate || ||	TRUE	igd	NA	NA	NA	NA	NA	NA	NA	1067	4.51097e-06	0.0255254	exposure	TRUE	reported	2rwtVZ	2	1	TRUE	442238	4.75614e-05	21.0344	0.808059	0.191941
Supplementary Table 3-4 Instrumental variables for alcohol-induced chronic pancreatitis
SNP	effect_allele.exposure	other_allele.exposure	effect_allele.outcome	other_allele.outcome	beta.exposure	beta.outcome	eaf.exposure	eaf.outcome	remove	palindromic	ambiguous	id.outcome	chr	pos	se.outcome	samplesize.outcome	pval.outcome	outcome	originalname.outcome	outcome.deprecated	mr_keep.outcome	data_source.outcome	proxy.outcome	target_snp.outcome	proxy_snp.outcome	target_a1.outcome	target_a2.outcome	proxy_a1.outcome	proxy_a2.outcome	X	pval.exposure	se.exposure	exposure	mr_keep.exposure	pval_origin.exposure	id.exposure	action	SNP_index	mr_keep	samplesize.exposure	PVE	FSTAT	EAF2	MAF
rs11926459	C	T	C	T	0.161325	0.0013	0.3495	NA	FALSE	FALSE	FALSE	ieu-a-1055	3	149218470	0.0057	104325	0.823744	Urate || id:ieu-a-1055	Urate	Urate || ||	TRUE	igd	TRUE	rs11926459	rs6798061	C	T	T	G	98	5.55533e-08	0.029696	exposure	TRUE	reported	4gW1u2	2	1	TRUE	500348	5.89807e-05	29.5125	0.6505	0.3495
rs1215466	G	A	G	A	-0.155837	0.011	0.2955	NA	FALSE	FALSE	FALSE	ieu-a-1055	13	80708940	0.0059	109799	0.0738873	Urate || id:ieu-a-1055	Urate	Urate || ||	TRUE	igd	NA	NA	NA	NA	NA	NA	NA	1084	1.36204e-06	0.0322612	exposure	TRUE	reported	4gW1u2	2	1	TRUE	500348	4.66324e-05	23.3334	0.7045	0.2955
rs1303906	C	T	C	T	-0.139094	0.0038	0.538892	NA	FALSE	FALSE	FALSE	ieu-a-1055	6	77121907	0.0055	110014	0.511261	Urate || id:ieu-a-1055	Urate	Urate || ||	TRUE	igd	TRUE	rs1303906	rs2451573	T	C	T	C	646	1.44481e-06	0.0288653	exposure	TRUE	reported	4gW1u2	2	1	TRUE	500348	4.64058e-05	23.22	0.461108	0.461108
rs1376621	G	A	G	A	-0.148814	0.0034	0.554627	NA	FALSE	FALSE	FALSE	ieu-a-1055	2	79650239	0.0055	109601	0.557027	Urate || id:ieu-a-1055	Urate	Urate || ||	TRUE	igd	NA	NA	NA	NA	NA	NA	NA	43	2.65418e-07	0.0289158	exposure	TRUE	reported	4gW1u2	2	1	TRUE	500348	5.29325e-05	26.4859	0.445373	0.445373
rs2789441	A	G	A	G	-0.147688	0.0088	0.479905	NA	FALSE	FALSE	FALSE	ieu-a-1055	1	164732179	0.0055	109498	0.131126	Urate || id:ieu-a-1055	Urate	Urate || ||	TRUE	igd	NA	NA	NA	NA	NA	NA	NA	39	3.33496e-07	0.0289387	exposure	TRUE	reported	4gW1u2	2	1	TRUE	500348	5.2052e-05	26.0454	0.520095	0.479905
rs4888362	C	T	C	T	0.272544	-0.0053	0.892386	NA	FALSE	FALSE	FALSE	ieu-a-1055	16	75268245	0.0071	109536	0.479281	Urate || id:ieu-a-1055	Urate	Urate || ||	TRUE	igd	NA	NA	NA	NA	NA	NA	NA	1133	8.12381e-08	0.0508065	exposure	TRUE	reported	4gW1u2	2	1	TRUE	500348	5.75092e-05	28.7762	0.107614	0.107614
rs6889575	A	G	A	G	0.144717	-0.0051	0.472025	NA	FALSE	FALSE	FALSE	ieu-a-1055	5	76482340	0.0056	109389	0.396071	Urate || id:ieu-a-1055	Urate	Urate || ||	TRUE	igd	NA	NA	NA	NA	NA	NA	NA	142	5.02944e-07	0.0287983	exposure	TRUE	reported	4gW1u2	2	1	TRUE	500348	5.04674e-05	25.2525	0.527975	0.472025
rs894585	C	A	C	A	-0.217694	0.0064	0.127378	NA	FALSE	FALSE	FALSE	ieu-a-1055	4	143582924	0.0072	109941	0.396959	Urate || id:ieu-a-1055	Urate	Urate || ||	TRUE	igd	TRUE	rs894585	rs1017527	C	A	T	C	137	1.74301e-06	0.0455319	exposure	TRUE	reported	4gW1u2	2	1	TRUE	500348	4.56846e-05	22.8591	0.872622	0.127378
